# Supplementary material for: miR‐140‐5p Overexpression Contributes to Oxidative Stress and Mitochondrial Dysfunction in Hutchinson‐Gilford Progeria Syndrome Fibroblasts Through NRF2 Pathway
Source: Aging Cell. 2025 Oct 31;24(12):e70276. doi: 10.1111/acel.70276 (PMC12686586; doi:10.1111/acel.70276)
Supplement: Supplementary file 1 — Appendix S1: acel70276‐sup‐0001‐AppendixS1. [file ACEL-24-e70276-s001.zip]

Archive with 34 entries (33 files):
- acel70276-sup-0001-AppendixS1/
- __MACOSX/._acel70276-sup-0001-AppendixS1
- acel70276-sup-0001-AppendixS1/acel70276-sup-0002-Table S1.pdf
- __MACOSX/acel70276-sup-0001-AppendixS1/._acel70276-sup-0002-Table S1.pdf
- acel70276-sup-0001-AppendixS1/acel70276-sup-0001-Supplemental Methods.pdf
- __MACOSX/acel70276-sup-0001-AppendixS1/._acel70276-sup-0001-Supplemental Methods.pdf
- acel70276-sup-0001-AppendixS1/acel70276-sup-0009-Figure S7.pdf
- __MACOSX/acel70276-sup-0001-AppendixS1/._acel70276-sup-0009-Figure S7.pdf
- acel70276-sup-0001-AppendixS1/.DS_Store
- __MACOSX/acel70276-sup-0001-AppendixS1/._.DS_Store
- acel70276-sup-0001-AppendixS1/acel70276-sup-0015-VideoS2.mp4
- __MACOSX/acel70276-sup-0001-AppendixS1/._acel70276-sup-0015-VideoS2.mp4
- acel70276-sup-0001-AppendixS1/acel70276-sup-0013-Figure S11.pdf
- __MACOSX/acel70276-sup-0001-AppendixS1/._acel70276-sup-0013-Figure S11.pdf
- acel70276-sup-0001-AppendixS1/acel70276-sup-0003-Figure S1.pdf
- __MACOSX/acel70276-sup-0001-AppendixS1/._acel70276-sup-0003-Figure S1.pdf
- acel70276-sup-0001-AppendixS1/acel70276-sup-0011-Figure S9.pdf
- __MACOSX/acel70276-sup-0001-AppendixS1/._acel70276-sup-0011-Figure S9.pdf
- acel70276-sup-0001-AppendixS1/acel70276-sup-0004-Figure S2.pdf
- __MACOSX/acel70276-sup-0001-AppendixS1/._acel70276-sup-0004-Figure S2.pdf
- acel70276-sup-0001-AppendixS1/acel70276-sup-0012-Figure S10.pdf
- __MACOSX/acel70276-sup-0001-AppendixS1/._acel70276-sup-0012-Figure S10.pdf
- acel70276-sup-0001-AppendixS1/acel70276-sup-0007-Figure S5.pdf
- __MACOSX/acel70276-sup-0001-AppendixS1/._acel70276-sup-0007-Figure S5.pdf
- acel70276-sup-0001-AppendixS1/acel70276-sup-0005-Figure S3.pdf
- __MACOSX/acel70276-sup-0001-AppendixS1/._acel70276-sup-0005-Figure S3.pdf
- acel70276-sup-0001-AppendixS1/acel70276-sup-0014-VideoS1.mp4
- __MACOSX/acel70276-sup-0001-AppendixS1/._acel70276-sup-0014-VideoS1.mp4
- acel70276-sup-0001-AppendixS1/acel70276-sup-0010-Figure S8.pdf
- __MACOSX/acel70276-sup-0001-AppendixS1/._acel70276-sup-0010-Figure S8.pdf
- acel70276-sup-0001-AppendixS1/acel70276-sup-0006-Figure S4.pdf
- __MACOSX/acel70276-sup-0001-AppendixS1/._acel70276-sup-0006-Figure S4.pdf
- acel70276-sup-0001-AppendixS1/acel70276-sup-0008-Figure S6.pdf
- __MACOSX/acel70276-sup-0001-AppendixS1/._acel70276-sup-0008-Figure S6.pdf
